# Supplementary material for: The Red Shift in Estrogen Research: An Estrogen-Receptor Targeted aza-BODIPY–Estradiol Fluorescent Conjugate
Source: Int J Mol Sci. 2025 Jul 23;26(15):7075. doi: 10.3390/ijms26157075 (PMC12346466; doi:10.3390/ijms26157075)
Supplement: Supplementary file 1 [file ijms-26-07075-s001.zip]

Archive with 1 entries (1 files):
- ijms-3691377-supplementary.pdf
